# Supplementary material for: Systems Biology Approach to Bioremediation of Nitroaromatics: Constraint-Based Analysis of 2,4,6-Trinitrotoluene Biotransformation by Escherichia coli
Source: Molecules. 2017 Aug 14;22(8):1242. doi: 10.3390/molecules22081242 (PMC6152126; doi:10.3390/molecules22081242)
Supplement: Supplementary file 1 [file molecules-22-01242-s001.zip]

Archive with 2 entries (2 files):
- Supplementary File 1.xlsx
- Supplementary File 2.docx
