# Supplementary material for: Systems Biology Approach to Bioremediation of Nitroaromatics: Constraint-Based Analysis of 2,4,6-Trinitrotoluene Biotransformation by Escherichia coli
Source: Molecules. 2017 Aug 14;22(8):1242. doi: 10.3390/molecules22081242 (PMC6152126; doi:10.3390/molecules22081242)
Supplement: Supplementary file 1 [file molecules-22-01242-s001.zip › Supplementary File 1.xlsx]

## Sheet: Reaction
Biotransformation Reactions
Name	Formula	Pathway
TNTBR1	tnt[c] + nadph[c] + h[c] -> nadp[c] + NODNT[c] + h2o[c]	Nitroreduction/Deamination/Denitration pathway
TNTBR2	NODNT[c] + nadph[c] + h[c] -> HADNT[c] + nadp[c]	Nitroreduction/Deamination/Denitration pathway
TNTBR3	HADNT[c] + h2o[c] + 2 h[c] -> nh4[c] + MDNC[c]	Deamination pathway
TNTBR4	tnt[c] + nadph[c] -> nadp[c] + 3h-TNT[c]	Denitration pathway
TNTBR5	3h-TNT[c] + nadph[c] + h[c] -> nadp[c] + 3,5,2h-TNT-h[c]	Denitration pathway
TNTBR6	3,5,2h-TNT-h[c] + HADNT[c] -> no2[c] + N,N(3,5-DNT)amin[c] + h2o[c]	Denitration pathway
TNTBR7	HADNT[c] + nadph[c] + h[c] -> ADNT[c] + nadp[c] + h2o[c]	Nitroreduction pathway
TNTBR8	ADNT[c] + nadph[c] + h[c] -> ANONT[c] + nadp[c] + h2o[c]	Nitroreduction pathway
TNTBR9	ANONT[c] + nadph[c] + h[c] -> AHANT[c] + nadp[c]	Nitroreduction pathway
TNTBR10	AHANT[c] + nadph[c] + h[c] -> DANT[c] + nadp[c] + h2o[c]	Nitroreduction pathway
TNTBR11	DANT[c] + nadph[c] + h[c] -> NODAT[c] + nadp[c] + h2o[c]	Nitroreduction pathway
TNTBR12	NODAT[c] + nadph[c] + h[c] -> HDAT[c] + nadp[c]	Nitroreduction pathway
TNTBR13	HDAT[c] + nadph[c] + h[c] -> TAT[c] + nadp[c] + h2o[c]	Nitroreduction pathway
Transport/Exchange Reactions
Name	Formula	Pathway
ADNTt	ADNT[c] -> ADNT[e]	Nitroreduction pathway
EX_ADNT	ADNT[e]->	Nitroreduction pathway
DANTt	DANT[c] -> DANT[e]	Nitroreduction pathway
EX_DANT	DANT[e] ->	Nitroreduction pathway
TATt	TAT[c] -> TAT[e]	Nitroreduction pathway
EX_TAT	TAT[e] ->	Nitroreduction pathway
TNTt	tnt[e] -> tnt[c]	Nitroreduction pathway
EX_TNT	tnt[e] <-	Nitroreduction pathway
MDNCt	MDNC[c] -> MDNC[e]	Deamination pathway
EX_MDNC	MDNC[e]->	Deamination pathway
N,N(3,5-DNT)amint	N,N(3,5-DNT)amin[c] -> N,N(3,5-DNT)amin[e]	Denitration pathway
EX_N,N(3,5-DNT)amin	N,N(3,5-DNT)amin[e]->	Denitration pathway

## Sheet: Metabolites
TNT Biotransformation Intermediate Metabolites
Abbreviation	Name
TNT	2,4,6-Trinitrotoluene
NODNT	2-Nitroso-4,6-dinitrotoluene
HADNT	2-Hydroxylamino-4,6-dinitrotoluene
ADNT	2-Amino-4,6-dinitrotoluene
ANONT	2-Amino-4-Nitroso-6-nitrotoluene
AHANT	2-Amino-4-Hydroxylamino-6-nitrotoluene
DANT	2,4-Diamino-6-nitrotoluene
NODAT	6-Nitroso-2,4-Diaminotoluene
HDAT	6-Hydroxylamino-2,4-Diaminotoluene
TAT	2,4,6-Triaminotoluene
MDNC	3-methyl-4,6-dinirocatechol
AHDNT	2-amino-5hydroxyl-4,6-dinitrotoluene
3h-TNT	TNT-monohydride complex [(3-H-)-TNT]
3,5,2h-TNT-h	TNT-dihydride complex [(3,5-2H-)-TNT.H+]
N,N(3,5-DNT)amin	N,Nbis(3,5-dinitrotolyl) amine
